# Supplementary material for: Revealing the tissue-level complexity of endogenous glucagon-like peptide-1 receptor expression and signaling
Source: Nat Commun. 2023 Jan 18;14:301. doi: 10.1038/s41467-022-35716-1 (PMC9849236; doi:10.1038/s41467-022-35716-1)
Supplement: Supplementary file 4 — Source Data [file 41467_2022_35716_MOESM4_ESM.xlsx]

## Sheet: Figure 1b
% cAMP (vs. FSK max)
	Ex4 [nM]	SNAP-hGLP-1R			hGLP-1R-GFP			SNAPf-mGLP-1R
	100	101.42			97.9015			100.264
	25	102.406			99.6705			100.727
	6.25	101.752	101.52	104.926	99.1107	102.41	105.284	101.23	101.756	103.37
	1.5625	101.158	101.153	101.735	98.81	102.029	102.547	100.987	101.94	100.607
	0.390625	99.1271	99.9344	101.52	98.6085	101.11	102.011	100.217	100.606	100.54
	0.097656	96.8342	94.6248	94.1456	95.7997	98.4606	98.1751	99.1936	96.3022	97.232
	0.024414	86.9933	78.6237	68.1483	87.332	89.2364	84.3455	93.0132	84.4884	82.4385
	0.006104	59.0654	40.6207	26.991	61.11	56.4779	44.8257	77.8461	53.0637	47.171
	0.001526	24.1947	12.5948	7.91209	26.705	17.6623	2.96455	41.6064	19.4472	1.03801
	0.000381	8.1037	4.72283	-2.67877	3.72681	4.82771	-11.2822	11.1891	8.79657	-11.2588
	9.54e-05		0.758276	-1.46135		0.945455	-1.03039		2.66051	-9.16287
	2.38e-05		-1.66787	-1.82274		-0.55584	-8.25305		1.46466	-8.18709

## Sheet: Figure 1f
Weight (g)
	Age	GLP1RWT/WT											GLP1RSNAP/SNAP
	4 wks	16.9	15.5	17	19.3	19.3	21.3	20.3					15.2	14.4	14.9	17.6	16.4	16.8	17.7
	5 wks	20.1	21.6	19.8	20.7	21.1	19.9	21	22.7	21.4	24.2	23.5	21	21	19.4	22.1	20.6	19.6	20.1	21.9	20	20.4	22
	6 wks	22	21.3	21.1	21.8	22.6	21.6	23.8	24.9	24.5	26.1	25.7	22.6	22.5	19.5	21.9	22	22.4	22.2	23.9	21.2	22	24.2
	7 wks	23.8	22.9	24.6	22.6	23.3	24.4	27.3	27.1	28.4	27.2		24.4	24.4	20.1	24.2	23.6	25	23.7	24.9	23.6	23.7	25.4
	8 wks	24.9	23.5	25	23.9	25	28.1	27.5	29.9	27.6			24.6	24.8	20.9	25.9	25	26.6	24.1	25.1	24.4	24.4	25.5

## Sheet: Figure 1g
Weight (g)
	Age	GLP1RWT/WT							GLP1RSNAP/SNAP
	4 wks	13.1	17.3	16.7	13.3				15	15.5	15.3	14.6
	5 wks	18.9	17.6	19.8	16.7	19	18.2	16.7	15.9	17.5	16.8	16.4	16.8	17.2	18.2	17.5
	6 wks	17.7	18.9	20.3	18.6	20.6	18.7	18.7	16.4	19.1	18	17	18.2	18.1	19.4	19.3
	7 wks	18.4	19.3	21.3	19.9	20.1	20	19.4	17	19.4	19.5	17.2	18.3	19.3	19.9	20.6
	8 wks	19	19.9	21.2	20.6	21.5	20	19.9	18.6	20.1	19.1	17.4	19	20.5	20.7	20.7

## Sheet: Figure 1h
Glucose (mmol/L)
	Time (min)	GLP1RWT/WT									GLP1RSNAP/SNAP
	0	11.2	11.1	9.3	10.1	10.3	8.4	9.6	9.5	9.9	12.6	10.3	10.7	10.7	10.5	10	10.3	9.7	7.2	10.6	9
	15	21.8	21.8	11.1	22.2	22.8	19.1	17.1	22.2	16.2	21.1	21.7	17.7	21.9	21.6	19.6	24.5	19.9	17.3	19.8	18.8
	30	16.3	14.1	13.3	18.7	11.7	16.3	15.1	15.6	10.6	17.3	20.8	19	11.7	14.4	15.1	12.9	13.2	14.4	11.4	11.5
	60	13.2	13.4	12.5	13.7	11.1	12.2	13.6	12	10.7	14.1	15.4	17.5	12.1	12.2	13	12.2	10.8	10.8	9.8	10.3
	90	11.4	11.6	10.1	11.5	10.9	10.7	11.8	11.1	11.1	11.9	11.1	11.3	11.9	9.9	12.4	11.5	9.6	9.4	8.7	9.3
	120	10.5	10.8	9.1	10.9	9.4	10.4	12.3	11	10.5	10.8	10.1	10.2	10.9	9.8	10.2	10.7	9.4	9.6	9.3	9.7

## Sheet: Figure 1i
Glucose (mmol/L)
	Time (min)	GLP1RWT/WT							GLP1RSNAP/SNAP
	0	9.2	9.6	8.9	9.4	10.3	9.2	10	8.9	10.2	10.6	10.2	9.7	9.3	9.4	10.3	11.1
	15	21.3	21.2	21.3	25.5	19.9	19.6	21.9	22.1	23.8	23.2	22.5	18.6	20.9	16.8	19.3	20.5
	30	11.7	18.2	15.6	21.7	13.7	13.8	12.9	15.2	18.4	13.8	16.3	12.1	13.9	11.7	13.7	13.6
	60	9.1	11.1	11	12.8	9.6	9.1	9.6	10.4	11.5	10	10.2	9.7	9.2	9.3	10.1	10.9
	90	9.6	9.1	9.2	11.3	8.9	7.9	9.1	8.4	8.9	9.2	9.9	8.3	8.7	8.2	9.4	9.7
	120	9.2	8.8	8.5	10.1	8.3	7.2	8	8.4	8.7	9	9.3	8.3	8.7	7.6	9.2	9.5

## Sheet: Figure 1k
Gray value (AU)
	GLP1RWT/WT	GLP1RSNAP/SNAP
	748000000	408000000
	469000000	629000000
	816000000	591000000
	771000000	482000000
	418000000	843000000
	317000000	266000000
	296000000	290000000
	549000000	265000000
		898000000

## Sheet: Figure 1l
Insulin (ng/ml)
	Stimulation	GLP1RWT/WT																	GLP1RSNAP/SNAP
	3 mM glucose	0.681567	0.23801	0.104457	0.095382	0.342254	0.210291	0.534816	1.41158	0.694416	0.314635	0.833275	0.839082	1.32207	1.90908	1.8647	2.7398	1.39308	0.357881	0.86108	0.771424	0.99729	1.03862	0.276833	0.215206	0.436418	2.84712	1.06478	0.75883	1.22075	0.576132	0.294344	2.02902	1.5288	2.92183	2.92265
	16.7 mM glucose	1.09793	2.07917	2.13752	1.28286	1.40707	1.57195	1.46891	4.06193	6.56533	0.360652	1.33153	2.72381	0.739015	0.928638	2.62781	7.44523	5.67874	0.669735	1.39129	1.02976	2.10771	1.19809	1.3107	0.838272	4.7573	3.16105	7.6346	2.60455	1.42784	1.11128	1.13141	3.63186	2.15808	3.27045	3.54562
	16.7 mM glucose + Exendin4	12.0516	10.8465	7.7997	3.98133	5.30499	7.05692	9.23265	3.09913	6.67278	1.052	2.17232	8.73765	1.89542	7.33444	5.79573	4.72699	5.41274	3.52289	4.39775	5.98813	10.7747	8.02151	6.21356	6.0888	7.26121	18.6793	20.4935	11.8181	4.84703	6.6441	3.39115	4.57246	3.45739	15.6897	2.08717

## Sheet: Figure 1m
cAMP R/R0
		GLP1RWT/WT		GLP1RSNAP/SNAP
	Time (sec)	Mean	SD	Mean	SD
	0	1.00018	0.00225	0.997249	0.003934
	3	0.999926	0.002233	0.997598	0.003861
	6	1.00006	0.002625	0.997736	0.003178
	9	0.999189	0.002372	0.998959	0.001587
	12	1.00036	0.002933	0.997998	0.004685
	15	1.0009	0.00256	0.999125	0.00161
	18	1.00061	0.002961	0.999495	0.002038
	21	1.00077	0.00237	1.00072	0.001791
	24	1.00014	0.003785	1.00019	0.001361
	27	0.999674	0.002424	1.00072	0.003483
	30	0.999283	0.002413	1.00083	0.001332
	33	1.0007	0.001914	1.00057	0.001786
	36	1.00011	0.002943	1.0012	0.00125
	39	0.999688	0.001761	1.00037	0.003445
	42	0.999012	0.002132	1.00165	0.002474
	45	0.999827	0.002412	1.0009	0.001494
	48	1.00026	0.002595	1.00139	0.003948
	51	1.00006	0.003359	1.00028	0.001378
	54	1.00103	0.002199	1.00161	0.002447
	57	0.9982	0.00278	1.0014	0.002201
	60	1.00048	0.004253	1.00113	0.001896
	63	1.0002	0.00364	1.00135	0.003496
	66	1.00011	0.003683	1.00138	0.002849
	69	0.999628	0.002576	0.999766	0.001649
	72	1.00003	0.002926	1.00197	0.005893
	75	0.999457	0.003457	1.00097	0.00253
	78	0.999577	0.003858	1.00106	0.002576
	81	1.00056	0.002776	1.00155	0.003569
	84	0.999541	0.003737	1.00052	0.001783
	87	0.998889	0.003909	1.00024	0.003179
	90	0.999118	0.003558	1.0008	0.002179
	93	0.998549	0.003404	1.00129	0.003913
	96	0.998264	0.00359	1.00148	0.003497
	99	0.999996	0.004142	1.00164	0.002912
	102	1.00108	0.00414	1.00193	0.005071
	105	0.998553	0.003701	1.00048	0.00227
	108	0.997767	0.004259	1.00189	0.004033
	111	0.999478	0.003834	0.999831	0.003122
	114	0.999231	0.003912	1.00146	0.002677
	117	0.997718	0.003656	1.00191	0.00313
	120	0.998641	0.003689	1.00136	0.002652
	123	0.999518	0.00381	1.00038	0.002947
	126	0.998359	0.004189	1.00177	0.003512
	129	0.99975	0.004693	1.00145	0.002176
	132	0.997521	0.00508	1.00234	0.002487
	135	0.998967	0.004427	1.00229	0.00225
	138	0.997586	0.004179	1.00232	0.002816
	141	0.996926	0.005445	1.00256	0.004096
	144	0.997789	0.005167	1.00314	0.003245
	147	0.99748	0.005228	1.00105	0.00362
	150	0.999396	0.004905	1.00254	0.003527
	153	0.997935	0.003666	1.00185	0.003285
	156	0.998142	0.003693	1.00203	0.002526
	159	0.997664	0.005152	1.0017	0.00244
	162	0.997903	0.004143	1.00189	0.002295
	165	0.997887	0.005301	1.00233	0.002335
	168	0.9983	0.004202	1.00171	0.002463
	171	0.996919	0.004387	1.00211	0.002392
	174	0.998967	0.004249	1.00224	0.002316
	177	0.997562	0.003393	1.00187	0.002426
	180	0.996802	0.004288	1.0024	0.00314
	183	0.997898	0.003914	1.00219	0.004051
	186	0.99928	0.003747	1.00271	0.004981
	189	0.997672	0.004164	1.00299	0.005305
	192	0.999467	0.004171	0.988808*	0.054169*
	195	0.99844	0.004743	1.00638	0.012045
	198	0.999834	0.004054	1.008506*	0.017935*
	201	0.99951	0.003913	1.00738	0.01274
	204	0.999926	0.004411	1.0067	0.012593
	207	1.00081	0.003965	1.00716	0.012914
	210	1.00158	0.004947	1.00772	0.012145
	213	1.00268	0.004829	1.00734	0.013286
	216	1.00268	0.00553	1.00835	0.013026
	219	1.00468	0.005806	1.00752	0.013131
	222	1.00577	0.00537	1.00832	0.012915
	225	1.00677	0.006	1.00835	0.013153
	228	1.00625	0.005879	1.00802	0.012828
	231	1.00676	0.00663	1.00925	0.013262
	234	1.0073	0.006035	1.00931	0.012863
	237	1.00972	0.007198	1.0089	0.013124
	240	1.00922	0.008315	1.00985	0.013501
	243	1.00965	0.007083	1.01031	0.013342
	246	1.01157	0.007404	1.0113	0.013152
	249	1.01023	0.007451	1.01041	0.013971
	252	1.01011	0.008911	1.01142	0.014068
	255	1.01194	0.0088	1.01189	0.014176
	258	1.01283	0.008334	1.01253	0.013525
	261	1.01145	0.008566	1.01133	0.013608
	264	1.01252	0.008958	1.01315	0.013307
	267	1.01516	0.009918	1.01329	0.013857
	270	1.01288	0.008771	1.01425	0.013772
	273	1.01229	0.00897	1.01432	0.013619
	276	1.01338	0.00898	1.01496	0.012975
	279	1.01262	0.009238	1.01553	0.013927
	282	1.01393	0.010344	1.01669	0.013404
	285	1.01334	0.008968	1.01666	0.013558
	288	1.01371	0.008335	1.0167	0.013158
	291	1.01427	0.009972	1.01674	0.012945
	294	1.01399	0.009892	1.01801	0.013147
	297	1.01483	0.010207	1.01771	0.012794
	300	1.01409	0.010244	1.01821	0.013071
	303	1.01378	0.009138	1.01914	0.013114
	306	1.01403	0.009853	1.01892	0.012828
	309	1.01532	0.010995	1.01846	0.012942
	312	1.0157	0.009943	1.01898	0.013103
	315	1.01576	0.010882	1.01822	0.012794
	318	1.01454	0.010187	1.0191	0.01266
	321	1.01508	0.011004	1.01949	0.012795
	324	1.01546	0.01193	1.01963	0.013099
	327	1.01496	0.010074	1.0184	0.012876
	330	1.0153	0.010485	1.01936	0.012879
	333	1.01592	0.010244	1.01829	0.012816
	336	1.01555	0.011299	1.01867	0.012623
	339	1.0152	0.009213	1.01928	0.012734
	342	1.01729	0.011685	1.01857	0.01255
	345	1.01594	0.010341	1.01893	0.012637
	348	1.01715	0.01128	1.01914	0.012881
	351	1.018	0.010697	1.01825	0.012623
	354	1.01697	0.00965	1.01891	0.012798
	357	1.0166	0.008962	1.01893	0.013199
	360	1.01776	0.009437	1.01848	0.013117
	363	1.01687	0.009667	1.01885	0.013086
	366	1.01682	0.009502	1.01874	0.012729
	369	1.01681	0.010672	1.01948	0.012811
	372	1.01633	0.00915	1.01923	0.013034
	375	1.01594	0.009297	1.01891	0.013307
	378	1.01617	0.009523	1.01919	0.012809
	381	1.01719	0.009674	1.01952	0.012918
	384	1.01669	0.010592	1.01898	0.012844
	387	1.01752	0.009344	1.02015	0.01299
	390	1.01801	0.01008	1.01933	0.013489
	393	1.01824	0.009901	1.01968	0.013076
	396	1.01884	0.010622	1.01991	0.013148
	399	1.01899	0.009185	1.02	0.0129
	402	1.01774	0.009531	1.0202	0.013607
	405	1.01753	0.009936	1.01983	0.013166
	408	1.01868	0.010874	1.01995	0.013198
	411	1.01964	0.010364	1.02054	0.013228
	414	1.01788	0.010371	1.02109	0.013537
	417	1.01796	0.010079	1.02072	0.01298
	420	1.01939	0.009973	1.01973	0.012879
	423	1.01927	0.010898	1.02156	0.012925
	426	1.019	0.010025	1.01984	0.01261
	429	1.01845	0.009295	1.02082	0.012507
	432	1.01883	0.009828	1.02078	0.012733
	435	1.01985	0.010975	1.02028	0.012602
	438	1.02024	0.010869	1.01991	0.01305
	441	1.01881	0.010017	1.01985	0.012439
	444	1.01959	0.010044	1.02	0.012189
	447	1.01953	0.010128	1.01975	0.012649
	450	1.02034	0.010326	1.0203	0.012505
	453	1.01933	0.009763	1.01982	0.012207
	456	1.01958	0.010708	1.02011	0.012305
	459	1.01916	0.010142	1.02	0.01271
	462	1.02008	0.010041	1.01916	0.012716
	465	1.01993	0.01093	1.01969	0.012661
	468	1.02039	0.01191	1.01956	0.01278
	471	1.01949	0.010302	1.01929	0.012613
	474	1.02027	0.011423	1.01912	0.012507
	477	1.01971	0.011022	1.01913	0.012381
	480	1.02095	0.010131	1.01865	0.013002
	483	1.02058	0.011417	1.01944	0.013051
	486	1.01994	0.011279	1.0195	0.013141
	489	1.01912	0.011102	1.01865	0.013083
	492	1.01976	0.01127	1.01858	0.012817
	495	1.01946	0.010494	1.01873	0.013115
	498	1.01939	0.01105	1.01969	0.012658
	501	1.02021	0.010801	1.01934	0.013373
	504	1.01868	0.011298	1.01903	0.013162
	507	1.01947	0.010212	1.01971	0.013565
	510	1.01773	0.010963	1.01938	0.01314
	513	1.01996	0.010899	1.01933	0.012736
	516	1.01924	0.010578	1.02011	0.013562
	519	1.02002	0.010266	1.01975	0.012971
	522	1.01881	0.011182	1.01992	0.013275
	525	1.01968	0.010815	1.02037	0.013368
	528	1.01993	0.010673	1.01966	0.013305
	531	1.02136	0.010932	1.0197	0.013253
	534	1.02025	0.012081	1.02002	0.013086
	537	1.01821	0.011658	1.02048	0.012786
	540	1.01943	0.011756	1.01983	0.013205
	543	1.01841	0.011128	1.02112	0.013115
	546	1.0193	0.010429	1.02082	0.012876
	549	1.02039	0.011318	1.02006	0.013074
	552	1.01857	0.011003	1.01994	0.013209
	555	1.02119	0.011961	1.02022	0.01288
	558	1.02057	0.011089	1.01996	0.012828
	561	1.0196	0.011899	1.02036	0.012871
	564	1.02007	0.011474	1.02062	0.01262
	567	1.01936	0.011662	1.02	0.012878
	570	1.0212	0.012317	1.02003	0.012487
	573	1.01941	0.01126	1.02033	0.012988
	576	1.02048	0.011228	1.01985	0.012502
	579	1.01895	0.011915	1.0193	0.012646
	582	1.01911	0.010649	1.02001	0.012871
	585	1.02038	0.011888	1.01932	0.012559
	588	1.02021	0.010946	1.01895	0.012866
	591	1.02194	0.012227	1.01895	0.012829
	594	1.02086	0.010842	1.01911	0.012843
	597	1.02081	0.011622	1.01889	0.013287
	600	1.02041	0.011992	1.01841	0.013119
	603	1.02086	0.010857	1.01886	0.012556
	606	1.0211	0.010764	1.01814	0.012982
	609	1.02135	0.012193	1.01906	0.01285
	612	1.02212	0.011238	1.01894	0.012961
	615	1.0231	0.011294	1.0185	0.012666
	618	1.02165	0.010607	1.01907	0.012968
	621	1.02136	0.011153	1.01868	0.012815
	624	1.02184	0.011238	1.01846	0.013062
	627	1.02256	0.011248	1.01868	0.012679
	630	1.02162	0.010476	1.01908	0.013107
	633	1.01998	0.011346	1.01906	0.012846
	636	1.0223	0.01153	1.01872	0.013075
	639	1.02157	0.010789	1.01866	0.013338
	642	1.02262	0.010751	1.01919	0.012997
	645	1.02268	0.011128	1.01891	0.012385
	648	1.02152	0.01104	1.01843	0.012869
	651	1.02303	0.012117	1.01895	0.013111
	654	1.02124	0.010657	1.01913	0.012847
	657	1.02078	0.010985	1.01967	0.012936
	660	1.02219	0.011285	1.01915	0.013086
	663	1.02202	0.011368	1.01909	0.013006
	666	1.02131	0.01129	1.02005	0.013051
	669	1.0246	0.012664	1.01967	0.012814
	672	1.02331	0.011632	1.0201	0.013002
	675	1.02267	0.011771	1.01929	0.012902
	678	1.0245	0.012359	1.0202	0.01296
	681	1.02335	0.011933	1.01985	0.01283
	684	1.02264	0.011665	1.02017	0.012529
	687	1.02343	0.011739	1.02031	0.012802
	690	1.02259	0.011449	1.02009	0.012765
	693	1.02304	0.012908	1.01985	0.013117
	696	1.02446	0.011731	1.02003	0.012861
	699	1.02426	0.012773	1.01988	0.012796
	702	1.02268	0.010546	1.01981	0.012927
	705	1.02276	0.011469	1.01955	0.012623
	708	1.022	0.011789	1.01968	0.012613
	711	1.02307	0.0115	1.0193	0.012206
	714	1.02403	0.011385	1.01918	0.012617
	717	1.0232	0.011451	1.01883	0.012566
	720	1.02161	0.011846	1.01972	0.012895
	723	1.02284	0.011809	1.01961	0.012637
	726	1.02207	0.012173	1.01841	0.012852
	729	1.02286	0.01191	1.01917	0.012533
	732	1.02274	0.012305	1.01922	0.012544
	735	1.02276	0.011096	1.01863	0.012849
	738	1.02336	0.0119	1.01924	0.012723
	741	1.02377	0.011066	1.01872	0.012854
	744	1.02398	0.012476	1.01924	0.01263
	747	1.02306	0.011259	1.01843	0.012578
	750	1.02385	0.010772	1.01885	0.012579
	753	1.02478	0.011278	1.0192	0.01259
	756	1.02319	0.011514	1.01824	0.012606
	759	1.02202	0.01111	1.01864	0.012733
	762	1.02322	0.011364	1.01896	0.012503
	765	1.02357	0.010049	1.01882	0.012317
	768	1.02397	0.010409	1.01891	0.012672
	771	1.0231	0.01143	1.0184	0.012854
	774	1.02249	0.010977	1.01878	0.012955
	777	1.02283	0.011114	1.01875	0.012821
	780	1.0234	0.011843	1.01915	0.012989
	783	1.02518	0.012401	1.01884	0.012877
	786	1.02465	0.011199	1.01951	0.012751
	789	1.02323	0.011995	1.01923	0.012988
	792	1.02459	0.012127	1.01889	0.012844
	795	1.02315	0.010664	1.01965	0.012752
	798	1.02283	0.011494	1.02022	0.012705
	801	1.02344	0.01138	1.01955	0.012762
	804	1.02368	0.011848	1.01985	0.01284
	807	1.0242	0.012649	1.01989	0.013046
	810	1.02311	0.010825	1.01969	0.012589
	813	1.02395	0.011734	1.01973	0.012692
	816	1.02543	0.012681	1.01965	0.012721
	819	1.02431	0.011795	1.02045	0.012776
	822	1.02523	0.011761	1.01967	0.013019
	825	1.02516	0.013292	1.02013	0.012698
	828	1.02332	0.011937	1.0198	0.012664
	831	1.02424	0.012331	1.01994	0.012735
	834	1.02464	0.01243	1.01996	0.012616
	837	1.02541	0.01262	1.01944	0.012989
	840	1.02452	0.012136	1.02008	0.012563
	843	1.024	0.012581	1.0198	0.012793
	846	1.02328	0.012	1.01986	0.012844
	849	1.02584	0.01286	1.01925	0.012735
	852	1.02451	0.011896	1.01989	0.012692
	855	1.02592	0.013251	1.01968	0.012209
	858	1.02332	0.011502	1.01939	0.012891
	861	1.02466	0.012616	1.01904	0.012321
	864	1.02554	0.011935	1.01905	0.012814
	867	1.02526	0.012566	1.01856	0.012787
	870	1.02638	0.01295	1.01893	0.012707
	873	1.02463	0.012463	1.01758	0.012548
	876	1.02455	0.012168	1.01875	0.012742
	879	1.02581	0.012583	1.01849	0.012826
	882	1.0269	0.012992	1.01814	0.0128
	885	1.02592	0.011686	1.01782	0.012248
	888	1.02605	0.013061	1.01777	0.012646
	891	1.02636	0.012467	1.01809	0.013022
	894	1.02648	0.012169	1.01797	0.012629
	897	1.02477	0.011095	1.01838	0.012691
	900	1.02542	0.011297	1.01779	0.012643
	903	1.02681	0.012259	1.01848	0.012664
	906	1.02615	0.012503	1.01859	0.012731
	909	1.02537	0.011496	1.01847	0.012836
	912	1.02554	0.0128	1.01784	0.012764
	915	1.02562	0.011913	1.01883	0.012644
	918	1.02649	0.012729	1.01913	0.012669
	921	1.02544	0.011945	1.0194	0.012492
	924	1.02635	0.013112	1.01901	0.012266
	927	1.02654	0.012068	1.01903	0.012626
	930	1.02586	0.012612	1.01948	0.012607
	933	1.02674	0.012781	1.01892	0.012644
	936	1.02585	0.012755	1.01899	0.012684
	939	1.02634	0.013197	1.01981	0.012445
	942	1.02635	0.013143	1.01954	0.01252
	945	1.02438	0.012638	1.01901	0.012403
	948	1.0263	0.012443	1.01829	0.012635
	951	1.02529	0.012406	1.01876	0.012586
	954	1.02701	0.013188	1.01934	0.012576
	957	1.02702	0.012849	1.01917	0.012358
	960	1.02618	0.012719	1.01906	0.012721
	963	1.02535	0.012734	1.01839	0.012013
	966	1.02603	0.012647	1.01828	0.01287
	969	1.02638	0.013255	1.01849	0.01244
	972	1.02835	0.014147	1.01817	0.012562
	975	1.02638	0.012486	1.01831	0.012782
	978	1.02678	0.013585	1.01871	0.012779
	981	1.02687	0.013287	1.01854	0.012902
	984	1.02558	0.011662	1.01855	0.012641
	987	1.02681	0.013311	1.01847	0.012257
	990	1.02655	0.013908	1.01896	0.012577
	993	1.02503	0.012755	1.01801	0.012707
	996	1.02738	0.014415	1.01827	0.012773
	999	1.02756	0.014522	1.01809	0.012654
	1002	1.02736	0.013581	1.01769	0.012606
	1005	1.02757	0.013399	1.01755	0.012511
	1008	1.02702	0.013202	1.01786	0.012786
	1011	1.02577	0.013704	1.01753	0.012658
	1014	1.02658	0.012661	1.01779	0.012616
	1017	1.02753	0.012922	1.01763	0.012339

## Sheet: Figure 1n
cAMP R/R0
		GLP1RWT/WT		GLP1RSNAP/SNAP
	Time (sec)	Mean	SD	Mean	SD
	0	1.00018	0.002304	0.997737	0.004188
	3	1.00006	0.002229	0.997868	0.003848
	6	0.999955	0.002575	0.998408	0.003965
	9	0.999186	0.002206	0.998831	0.001779
	12	1.00014	0.003051	0.998114	0.004522
	15	1.00125	0.002294	0.999221	0.00159
	18	1.00008	0.00255	0.999216	0.002278
	21	1.00138	0.001472	1.00039	0.002223
	24	1.0009	0.003428	1.0001	0.001623
	27	0.999258	0.002345	1.00072	0.00336
	30	0.999207	0.002145	1.00069	0.001432
	33	1.00066	0.001957	1.00052	0.001843
	36	1.00009	0.002226	1.00058	0.002452
	39	0.999282	0.001295	1.00006	0.003485
	42	0.99946	0.001906	1.00133	0.002766
	45	0.999634	0.002353	1.00058	0.001935
	48	1.00049	0.002622	1.00117	0.0042
	51	0.999781	0.003386	1.00022	0.001979
	54	1.00115	0.002328	1.0015	0.002694
	57	0.997857	0.002516	1.00114	0.002328
	60	1.0004	0.004059	1.00113	0.001975
	63	1.00072	0.003363	1.00072	0.004021
	66	1.00024	0.003615	1.00096	0.003417
	69	0.999586	0.002614	0.999569	0.001846
	72	0.999902	0.002874	1.00153	0.005848
	75	0.999188	0.003481	1.00028	0.003507
	78	0.999955	0.003862	1.00122	0.002539
	81	1.00042	0.002753	1.00116	0.003705
	84	0.99966	0.003699	1.00022	0.002648
	87	0.999385	0.003936	0.999843	0.003683
	90	0.999253	0.003659	1.00029	0.002859
	93	0.997979	0.003069	1.00093	0.003975
	96	0.998486	0.003341	1.00095	0.004037
	99	1.00033	0.003927	1.00118	0.003274
	102	1.00122	0.004287	1.00166	0.005289
	105	0.9986	0.003741	1.00018	0.00271
	108	0.998022	0.004225	1.001	0.005121
	111	0.999745	0.003929	0.99969	0.003838
	114	0.999765	0.00357	1.00093	0.00346
	117	0.997564	0.003638	1.00151	0.004156
	120	0.998594	0.003743	1.00093	0.004097
	123	0.999402	0.003576	0.9997	0.003991
	126	0.998549	0.004238	1.00133	0.004021
	129	1.00028	0.004168	1.00124	0.002373
	132	0.998011	0.004623	1.00195	0.003424
	135	0.99917	0.004128	1.00204	0.002471
	138	0.997982	0.004053	1.00184	0.003322
	141	0.997855	0.005144	1.00204	0.004539
	144	0.998252	0.004949	1.00254	0.003849
	147	0.998179	0.005157	1.00103	0.003754
	150	1.00014	0.004464	1.00197	0.003914
	153	0.998332	0.003468	1.00197	0.003351
	156	0.998775	0.003314	1.00184	0.002688
	159	0.998561	0.004464	1.00164	0.00236
	162	0.997685	0.004049	1.00203	0.003183
	165	0.999236	0.004313	1.00193	0.002752
	168	0.99848	0.003817	1.00134	0.002682
	171	0.997655	0.003692	1.00157	0.003157
	174	0.999684	0.003751	1.00174	0.003094
	177	0.997811	0.003312	1.00162	0.002474
	180	0.997182	0.004218	1.00208	0.003289
	183	0.998486	0.003562	1.00189	0.004035
	186	0.999565	0.003684	1.00276	0.004834
	189	0.997568	0.003896	1.00264	0.005266
	192	0.998191	0.00385	0.989607	0.051941
	195	0.999786	0.004044	1.00571	0.011873
	198	0.999262	0.00399	1.00707	0.012347
	201	0.998571	0.004435	1.00617	0.012235
	204	0.998863	0.00472	1.0066	0.012533
	207	0.999997	0.004069	1.00713	0.011835
	210	0.99983	0.00401	1.0064	0.013147
	213	1.00029	0.00415	1.00785	0.012687
	216	1.00094	0.003736	1.00678	0.01291
	219	1.00181	0.004487	1.00751	0.012761
	222	1.0029	0.004615	1.00719	0.013226
	225	1.00385	0.00477	1.00719	0.012718
	228	1.00568	0.004857	1.00862	0.012888
	231	1.00646	0.005227	1.00834	0.012772
	234	1.00803	0.005299	1.0083	0.012823
	237	1.0073	0.005435	1.00937	0.013043
	240	1.00778	0.00596	1.00934	0.013262
	243	1.00803	0.005833	1.01025	0.013109
	246	1.0108	0.006793	1.00949	0.013758
	249	1.01113	0.006563	1.01028	0.014044
	252	1.01105	0.006571	1.01123	0.013862
	255	1.01303	0.006694	1.01173	0.01327
	258	1.01193	0.006168	1.0105	0.013386
	261	1.01234	0.007245	1.01201	0.013484
	264	1.01352	0.00809	1.01221	0.013811
	267	1.01468	0.007192	1.01286	0.014034
	270	1.01319	0.007415	1.01291	0.013964
	273	1.01433	0.007553	1.01371	0.013409
	276	1.01731	0.008775	1.01406	0.01444
	279	1.01507	0.007156	1.01573	0.013383
	282	1.01404	0.008048	1.0155	0.013593
	285	1.01514	0.008163	1.01577	0.013018
	288	1.01423	0.008418	1.01589	0.012893
	291	1.0156	0.009539	1.01657	0.013528
	294	1.01494	0.007948	1.01643	0.013086
	297	1.01513	0.007692	1.01723	0.013037
	300	1.01537	0.009604	1.0179	0.013423
	303	1.01544	0.009406	1.01779	0.012891
	306	1.01597	0.010122	1.01713	0.013222
	309	1.01598	0.009686	1.01764	0.013386
	312	1.01513	0.008734	1.01714	0.012909
	315	1.01555	0.00942	1.01789	0.012827
	318	1.01739	0.010134	1.01846	0.012771
	321	1.01703	0.009645	1.01858	0.013065
	324	1.01752	0.010343	1.01733	0.012897
	327	1.01619	0.009342	1.01832	0.01299
	330	1.01706	0.010273	1.01743	0.012624
	333	1.01739	0.01141	1.01739	0.012887
	336	1.01668	0.009258	1.01806	0.013023
	339	1.01729	0.009646	1.01756	0.012531
	342	1.01773	0.009476	1.01824	0.012329
	345	1.01801	0.009955	1.01798	0.012976
	348	1.0167	0.008952	1.01663	0.013328
	351	1.01939	0.01081	1.01766	0.013032
	354	1.01787	0.009632	1.01773	0.0133
	357	1.01983	0.009243	1.01737	0.013141
	360	1.01981	0.01016	1.01763	0.013262
	363	1.01845	0.009355	1.01749	0.01295
	366	1.01818	0.008307	1.01839	0.012843
	369	1.01954	0.008495	1.01783	0.013379
	372	1.01859	0.009245	1.01787	0.013245
	375	1.01826	0.00933	1.01813	0.012807
	378	1.01907	0.009508	1.0186	0.012816
	381	1.01785	0.008661	1.01786	0.012896
	384	1.01793	0.008288	1.01918	0.012883
	387	1.01813	0.008655	1.01877	0.01308
	390	1.01927	0.008668	1.01903	0.01276
	393	1.01875	0.009224	1.01879	0.013199
	396	1.01921	0.008317	1.01923	0.012686
	399	1.01951	0.00956	1.0189	0.013785
	402	1.01972	0.009763	1.01879	0.013121
	405	1.02059	0.009957	1.01913	0.012957
	408	1.02036	0.009122	1.01939	0.013295
	411	1.01912	0.008917	1.02028	0.013265
	414	1.0189	0.009939	1.01982	0.013124
	417	1.0208	0.009964	1.01884	0.012706
	420	1.02147	0.009637	1.02066	0.012898
	423	1.01992	0.009338	1.01867	0.012754
	426	1.01965	0.009436	1.01969	0.012747
	429	1.02073	0.009753	1.02007	0.012458
	432	1.02107	0.010443	1.01943	0.012651
	435	1.02027	0.00997	1.01879	0.013084
	438	1.01992	0.008964	1.0185	0.012891
	441	1.02019	0.009915	1.01886	0.012464
	444	1.02134	0.010893	1.01906	0.012665
	447	1.02139	0.010875	1.01975	0.012206
	450	1.02063	0.009506	1.01875	0.012505
	453	1.02097	0.009802	1.01898	0.01255
	456	1.02057	0.010392	1.01891	0.012824
	459	1.02158	0.01051	1.01815	0.01284
	462	1.02064	0.009658	1.01859	0.012789
	465	1.02125	0.010241	1.01873	0.012713
	468	1.02016	0.010421	1.01859	0.012468
	471	1.02122	0.0099	1.01843	0.01231
	474	1.02097	0.01086	1.01829	0.012206
	477	1.0227	0.010954	1.01782	0.012952
	480	1.02129	0.009685	1.01839	0.013046
	483	1.0224	0.010665	1.01896	0.012741
	486	1.02152	0.01064	1.01751	0.013319
	489	1.02241	0.01001	1.01774	0.012682
	492	1.02206	0.011314	1.01832	0.012808
	495	1.02154	0.01068	1.01871	0.012725
	498	1.02095	0.010561	1.01842	0.013206
	501	1.0214	0.010683	1.0186	0.012862
	504	1.02067	0.010376	1.01915	0.013158
	507	1.02142	0.010371	1.01851	0.013212
	510	1.02215	0.010208	1.01848	0.012578
	513	1.02056	0.010903	1.01901	0.013792
	516	1.02094	0.010106	1.01902	0.012757
	519	1.01974	0.009984	1.01917	0.0131
	522	1.0219	0.010308	1.01963	0.013221
	525	1.02109	0.01019	1.01875	0.013131
	528	1.02196	0.009688	1.01924	0.013039
	531	1.02097	0.010355	1.01939	0.012842
	534	1.02157	0.010179	1.01927	0.012933
	537	1.02198	0.009815	1.01894	0.013022
	540	1.02316	0.010394	1.02023	0.013005
	543	1.02264	0.011091	1.01971	0.013027
	546	1.02044	0.010442	1.01951	0.012721
	549	1.02187	0.010753	1.01899	0.013095
	552	1.02033	0.010725	1.01943	0.012692
	555	1.02083	0.009996	1.01882	0.012906
	558	1.02201	0.010938	1.01965	0.012577
	561	1.02012	0.010628	1.02004	0.012282
	564	1.02318	0.011247	1.01922	0.01271
	567	1.02212	0.011028	1.01933	0.012267
	570	1.02195	0.010991	1.0192	0.013128
	573	1.02215	0.010946	1.01922	0.012327
	576	1.02122	0.011364	1.01851	0.012589
	579	1.02344	0.011666	1.01888	0.01302
	582	1.02133	0.010692	1.01826	0.01257
	585	1.02246	0.010712	1.01815	0.012742
	588	1.02128	0.011079	1.01851	0.01249
	591	1.02048	0.010549	1.01832	0.012709
	594	1.02253	0.011306	1.01811	0.01316
	597	1.022	0.010561	1.01751	0.013236
	600	1.02399	0.011575	1.01798	0.012544
	603	1.02222	0.01084	1.01776	0.012625
	606	1.0231	0.010679	1.01799	0.01285
	609	1.02269	0.010945	1.01822	0.012877
	612	1.02253	0.01056	1.0178	0.012381
	615	1.02259	0.010646	1.0182	0.012789
	618	1.02298	0.012255	1.01788	0.01258
	621	1.02343	0.011439	1.01803	0.012621
	624	1.0244	0.011193	1.01785	0.012495
	627	1.02324	0.010219	1.01841	0.012781
	630	1.0227	0.011107	1.01796	0.012896
	633	1.02327	0.011115	1.0182	0.012664
	636	1.02403	0.011113	1.01808	0.01309
	639	1.02301	0.010506	1.01871	0.012576
	642	1.02168	0.011112	1.01818	0.012244
	645	1.02416	0.010712	1.01791	0.012555
	648	1.02273	0.010785	1.01824	0.013263
	651	1.0242	0.01064	1.0185	0.012557
	654	1.02419	0.010946	1.019	0.012849
	657	1.02337	0.010629	1.01844	0.012869
	660	1.0249	0.011741	1.0185	0.012662
	663	1.02283	0.010513	1.01944	0.012936
	666	1.02225	0.010976	1.01895	0.012581
	669	1.02435	0.010514	1.01922	0.01289
	672	1.02348	0.011345	1.01891	0.012832
	675	1.02321	0.010951	1.01942	0.012879
	678	1.02689	0.011993	1.01902	0.012613
	681	1.025	0.011485	1.01962	0.012255
	684	1.02479	0.011076	1.01991	0.012473
	687	1.02659	0.011568	1.0195	0.012405
	690	1.02553	0.011277	1.01971	0.012603
	693	1.02467	0.011012	1.01946	0.012476
	696	1.02487	0.011368	1.01959	0.012357
	699	1.02474	0.010711	1.01922	0.012573
	702	1.02555	0.01178	1.0192	0.012246
	705	1.02617	0.011369	1.01906	0.01227
	708	1.02571	0.012426	1.01845	0.012116
	711	1.02433	0.010164	1.01879	0.012213
	714	1.0242	0.011295	1.018	0.012519
	717	1.02406	0.011116	1.01917	0.012839
	720	1.02457	0.011506	1.01904	0.012442
	723	1.02581	0.011	1.01791	0.012572
	726	1.02464	0.0113	1.01879	0.012121
	729	1.02363	0.011368	1.0187	0.012301
	732	1.02495	0.011077	1.0179	0.012609
	735	1.02417	0.011576	1.0186	0.012447
	738	1.0246	0.01183	1.01792	0.012722
	741	1.02453	0.011721	1.01894	0.012219
	744	1.0245	0.010646	1.01788	0.012284
	747	1.02523	0.011491	1.01818	0.012335
	750	1.02505	0.011037	1.01894	0.012202
	753	1.02627	0.011521	1.01751	0.012364
	756	1.02464	0.011108	1.01844	0.0125
	759	1.02519	0.010462	1.01874	0.012121
	762	1.02633	0.011131	1.01834	0.012242
	765	1.02476	0.01125	1.01843	0.012546
	768	1.0237	0.01067	1.01795	0.012601
	771	1.0252	0.010526	1.01811	0.012684
	774	1.02453	0.010198	1.01841	0.012436
	777	1.02497	0.010608	1.01861	0.012771
	780	1.02513	0.010739	1.01813	0.012577
	783	1.0243	0.010592	1.01877	0.012791
	786	1.02469	0.010494	1.01859	0.012663
	789	1.02522	0.011559	1.01843	0.012517
	792	1.02721	0.011783	1.01924	0.01245
	795	1.02679	0.010401	1.02025	0.0123
	798	1.02515	0.01155	1.01934	0.01228
	801	1.02676	0.011507	1.01933	0.012567
	804	1.02488	0.010123	1.01944	0.012697
	807	1.0246	0.011247	1.01936	0.012258
	810	1.02526	0.011071	1.01974	0.012237
	813	1.02545	0.011719	1.01946	0.012255
	816	1.02623	0.011979	1.02006	0.012321
	819	1.02449	0.010562	1.01919	0.012695
	822	1.02583	0.011443	1.01934	0.012581
	825	1.02773	0.011708	1.01922	0.012316
	828	1.02587	0.011788	1.01923	0.012454
	831	1.02695	0.011556	1.01945	0.012237
	834	1.02716	0.0128	1.01926	0.012486
	837	1.02489	0.011622	1.01955	0.012183
	840	1.02576	0.012252	1.01925	0.01252
	843	1.02658	0.012175	1.01961	0.012654
	846	1.02751	0.012173	1.01882	0.012381
	849	1.02644	0.011856	1.0194	0.012272
	852	1.02564	0.012486	1.01916	0.011878
	855	1.02501	0.011766	1.01896	0.012491
	858	1.02748	0.01286	1.01858	0.012267
	861	1.02609	0.011662	1.01894	0.012344
	864	1.02799	0.012649	1.01811	0.012375
	867	1.02485	0.011384	1.01828	0.012415
	870	1.02623	0.012414	1.01746	0.012122
	873	1.02724	0.011691	1.01838	0.012514
	876	1.02685	0.0126	1.01842	0.012366
	879	1.02846	0.012536	1.01795	0.012336
	882	1.02617	0.012522	1.01709	0.012022
	885	1.02646	0.011607	1.01788	0.012146
	888	1.02758	0.012129	1.0176	0.012719
	891	1.02892	0.01273	1.01767	0.012204
	894	1.02762	0.011468	1.01833	0.012442
	897	1.02864	0.011913	1.01737	0.012401
	900	1.0284	0.012007	1.01774	0.012491
	903	1.02813	0.012088	1.01816	0.012287
	906	1.02652	0.010894	1.01826	0.012418
	909	1.02711	0.011161	1.01765	0.012239
	912	1.0284	0.012005	1.01842	0.012193
	915	1.02823	0.011854	1.01865	0.012243
	918	1.02668	0.01159	1.01894	0.012173
	921	1.02736	0.012581	1.01851	0.011911
	924	1.02768	0.011369	1.01851	0.012247
	927	1.02855	0.012167	1.01927	0.012177
	930	1.02739	0.01135	1.01887	0.01236
	933	1.02883	0.012215	1.01888	0.012151
	936	1.02868	0.011325	1.01977	0.01193
	939	1.02788	0.012199	1.01922	0.012052
	942	1.02862	0.012312	1.01866	0.012108
	945	1.02803	0.012098	1.01787	0.01242
	948	1.02864	0.012632	1.01882	0.01232
	951	1.02853	0.012632	1.01866	0.012414
	954	1.02602	0.01258	1.01829	0.012327
	957	1.02773	0.012675	1.01893	0.012312
	960	1.02714	0.012182	1.01794	0.011752
	963	1.02898	0.013061	1.01795	0.012597
	966	1.02847	0.013059	1.01809	0.012013
	969	1.0279	0.012472	1.01767	0.012329
	972	1.02751	0.012188	1.01787	0.012437
	975	1.02794	0.012414	1.0181	0.012477
	978	1.02846	0.012999	1.01788	0.012578
	981	1.03012	0.014017	1.01821	0.012258
	984	1.0282	0.012135	1.01828	0.011758
	987	1.02865	0.013542	1.01889	0.012161
	990	1.02865	0.013297	1.01795	0.012172
	993	1.02713	0.011683	1.01774	0.01243
	996	1.02857	0.013192	1.01817	0.012234
	999	1.02903	0.013284	1.01769	0.012106
	1002	1.0267	0.012746	1.01696	0.012157
	1005	1.0296	0.013975	1.01776	0.012298
	1008	1.03018	0.01368	1.01725	0.012159
	1011	1.02926	0.013547	1.01761	0.012153
	1014	1.02929	0.013453	1.01763	0.011933
	1017	1.02893	0.01315	1.01778	0.012437

## Sheet: Figure 1p
cAMP ΔR/R0
	GLP1RWT/WT	GLP1RSNAP/SNAP
	0.04215	0.01405
	0.0269	0.0134
	0.04355	0.0217
	0.0504	0.01175
	0.04845	0.0351
	0.03925	0.0235
	0.04355	0.0305
	0.03435	0.0398
	0.0363	0.02465
	0.0386	0.026
	0.03955	0.02905
	0.02385	0.02405
	0.0346	0.02455
	0.0308	0.0204
	0.02535	0.0222
	0.01755	0.023
	0.04165	0.02795
	0.01895	0.05385
	0.01155	0.0641
	0.014	0.01795
	0.0296	0.07955
	0.01545	0.0155
	0.01065	0.02
	0.00875	0.05175
	0.022	0.03265
	0.01335	0.0395
	0.0182	0.0377
	0.0431	0.0379
	0.0545	0.04105
	0.0567	0.03395
	0.04375	0.02305
	0.04775	0.03025
	0.0345	0.0246
	0.03705	0.0274
	0.03785
	0.0148
	0.0291

[truncated: 16 more sheets: Figure 2c, Figure 3d, Figure 5c, Figure 5d, Figure 5e, Figure 6a, Figure 6b, Figure 6c, Figure 6d, Figure 6e, Figure 6k, Figure 6l, Figure 6m, Figure 6n, Figure 6o, Figure 7g]
